# Supplementary material for: Endemic Cyprus Scops Owl Otus cyprius Readily Breeds in Artificial Nest Boxes
Source: Animals (Basel). 2021 Jun 14;11(6):1775. doi: 10.3390/ani11061775 (PMC8232148; doi:10.3390/ani11061775)
Supplement: Supplementary file 1 [file animals-11-01775-s001.zip]

Archive with 1 entries (1 files):
- animals-1150356-supplementary.pdf
